# Supplementary material for: Assessment of the Effectiveness of a Visual Coaching Device Combined with Auditory Instructions on Reproducibility and Stability in Deep Inspiration Breath-Hold Radiotherapy
Source: J Clin Med. 2025 Oct 14;14(20):7259. doi: 10.3390/jcm14207259 (PMC12564756; doi:10.3390/jcm14207259)
Supplement: Supplementary file 1 [file jcm-14-07259-s001.zip]

Archive with 1 entries (1 files):
- jcm-3892578-supplementary.pdf
